# Supplementary material for: Combining Azimuthal and Polar Angle Resolved Shadow Mask Deposition and Nanosphere Lithography to Uncover Unique Nano-Crystals
Source: Nanomaterials (Basel). 2022 Oct 4;12(19):3464. doi: 10.3390/nano12193464 (PMC9565454; doi:10.3390/nano12193464)
Supplement: Supplementary file 1 [file nanomaterials-12-03464-s001.zip]

Archive with 6 entries (6 files):
- nanomaterials-1918900-SI-done.pdf
- vid_S2.avi
- vid_S3_a.avi
- vid_S3_b.avi
- vid_S3_c.avi
- vid_S3_d.avi
